# Supplementary material for: Intelligent Detection and Odor Recognition of Cigarette Packaging Paper Boxes Based on a Homemade Electronic Nose
Source: Micromachines (Basel). 2024 Mar 28;15(4):458. doi: 10.3390/mi15040458 (PMC11052458; doi:10.3390/mi15040458)
Supplement: Supplementary file 1 [file micromachines-15-00458-s001.zip]

Archive with 1 entries (1 files):
- micromachines-2932352-Supplementary Material.pdf
